# Supplementary material for: The use of minerals, plants and burnt materials in ancient medicine: Approaches to working recipes in John the Physician's Therapeutics from late 13th century Cyprus
Source: Proc Geol Assoc. 2026 Mar;137(2):None. doi: 10.1016/j.pgeola.2026.101172 (PMC13005745; doi:10.1016/j.pgeola.2026.101172)
Supplement: Supplementary file 1 — Supplementary material [file mmc1.xls]

## Sheet: DriftCorrectedData-blank correc
Results of 24h-shakes of minerals and organic materials in distilled water (DW), red wine vinegar(RWV) and red wine (RW) by ICP-AES on the water program (August-October 2023):
All results have been drift corrected, blank corrected from the instrument, and further blank corrected from the three media respectively; and finally specific dilution factors applied
Element	Ca	Na	Mg	K	Fe	Al	Mn	B	Ba	Cd	Co	Cr	Cu	Li	Ni	Pb	Sr	Ti	V	Y	Zn	As
unit	mg l-1	mg l-1	mg l-1	mg l-1	mg l-1	mg l-1	mg l-1	mg l-1	mg l-1	mg l-1	mg l-1	mg l-1	mg l-1	mg l-1	mg l-1	mg l-1	mg l-1	mg l-1	mg l-1	mg l-1	mg l-1	mg l-1
Distilled water	0	0	0	1.74183e-06	0	0	0	0	0	4.70722e-06	1.53052e-06	0	2.81571e-08	0.00129143	3.16502e-07	1.85273e-08	0	0.000153603	0	0.000412939	0	1.50945e-07
Distilled water	0	0	0	5.58053e-06	0	0	0	0	0	0	2.5873e-07	0	1.28741e-07	0.00222021	1.44451e-07	1.52676e-07	0	-3.04082e-06	-2.4446e-06	0.000306794	0	0
Distilled water	0	0	0	6.86454e-07	0	0	0	0	0	1.50945e-07	6.08253e-07	0	2.65422e-08	0.00174096	6.96332e-07	9.21781e-08	0	-1.83202e-05	-3.60222e-06	2.28433e-05	0	0
BLANK average	0	0	0	2.6696e-06	0	0	0	0	0	1.61939e-06	7.99167e-07	0	6.11468e-08	0.00175087	3.85761e-07	8.77938e-08	0	4.40808e-05	-2.01561e-06	0.000247526	0	5.03151e-08
± SD	0	0	0	2.10294e-06	0	0	0	0	0	2.1843e-06	5.36469e-07	0	4.78009e-08	0.000379235	2.30566e-07	5.48536e-08	0	7.7695e-05	1.50156e-06	0.000164678	0	7.11563e-08
RED WINE VINEGAR CONCENTRATIONS
BLANK RWV	106.124	27.8602	51.1591	531.768	1.5204	0.398385	0.904736	2.98844	0.11984	0.00406798	0	0.0380146	0.554744	0	0.0190821	0.20131	1.03742	0	0	0	0.731712	0
BLANK RWV	106.812	28.2945	51.1851	528.192	1.54878	0.363418	0.895336	3.03413	0.117688	0.00505141	0	0.0330556	0.566709	0	0.0247374	0.189414	1.02074	0	0	0	0.748705	0
BLANK RWV	105.126	28.3219	51.7511	528.199	1.63332	0.381668	0.899715	3.03145	0.117757	0.00510285	0	0.0361289	0.549203	0	0.0270865	0.231293	1.02138	0	0	0	0.749183	0
BLANK RWV	111.693	28.5964	51.5769	538.803	1.47839	0.477483	0.984103	3.16284	0.139144	0.00148513	0.00319345	0.0435982	0.618831	0	0.0318451	0.19863	0.979751	0	0.0291574	0	0.796059	0
BLANK RWV	112.145	28.1962	51.8066	536.369	1.47254	0.454696	0.97133	3.15996	0.140956	0.00249484	0.00620163	0.0409619	0.617916	0	0.03142	0.209335	0.961129	1.50945e-07	0.0283467	0	0.790415	0
BLANK RWV	110.032	28.6284	50.9817	535.038	1.55895	0.44291	0.954122	3.09801	0.132779	0.00143303	0.00330291	0.0415865	0.615983	0	0.0366586	0.173116	0.935658	5.03151e-08	0.0283293	1.44451e-07	0.771453	4.39987e-06
BLANK RWV AVERAGE	108.655	28.3163	51.4101	533.061	1.5354	0.41976	0.93489	3.07914	0.128027	0.00327254	0.00211633	0.0388909	0.587231	0	0.0284716	0.200516	0.99268	3.35434e-08	0.0143056	2.40751e-08	0.764588	7.33312e-07
SD	3.01862	0.282419	0.345954	4.40094	0.0595797	0.0451016	0.0395745	0.072692	0.0108879	0.00169296	0.00255712	0.00390287	0.0337326	0	0.00618265	0.0195102	0.0400679	6.09346e-08	0.0156738	5.89717e-08	0.0255931	1.79624e-06
RSD%	2.77816	0.997374	0.67293	0.825597	3.88041	10.7446	4.23306	2.36079	8.50435	N/A	N/A	N/A	5.74434	N/A	N/A	9.72997	4.03633	N/A	N/A	N/A	3.3473	N/A
RED WINE CONCENTRATIONS
BLANK Wine	47.4325	1.53995e-07	74.5215	900.164	3.95291	0	0.887838	4.72305	0.0930777	0.00261334	0	0.0192779	0.266811	0	0.0392156	0.177833	0.298837	0	0.0750697	0	0.795624	0
BLANK Wine	46.0955	0	74.5486	901.698	3.92792	0	0.86647	4.66023	0.0891486	0.00285239	0	0.0140585	0.263282	0	0.0426726	0.178784	0.280389	0	0.0739429	0	0.786764	0
BLANK Wine	46.902	0	75.4301	905.232	4.09509	0	0.863508	4.64031	0.0889787	0.00231646	3.84573e-08	0.0204675	0.260386	0	0.0392464	0.170732	0.288054	0	0.080014	0	0.800723	2.58753e-08
BLANK RW AVERAGE	46.81	5.13315e-08	74.8334	902.365	3.99198	0	0.872605	4.67453	0.0904017	0.00259406	1.28191e-08	0.0179346	0.263493	0	0.0403782	0.175783	0.289093	0	0.0763422	0	0.79437	8.62509e-09
SD	0.673228	8.89088e-08	0.516924	2.59932	0.0901719	0	0.0132748	0.0431841	0.00231902	0.000268483	2.22033e-08	0.00340911	0.0032178	0	0.00198705	0.00440036	0.00926784	0	0.00322937	0	0.00706342	1.49391e-08
RSD%	1.43821	N/A	0.690766	0.288056	2.25883	N/A	1.52129	0.923817	2.56524	N/A	N/A	N/A	1.22121	N/A	4.9211	2.5033	3.20583	N/A	4.23012	N/A	0.889185	N/A
Note that all data below are blank corrected from the media used for the shakes
DISTILLED WATER EXPERIMENT - 24 hours shake
Gypsum DW	13354.7	136.855	25.6371	47.4205	0	1.75959	0.371943	0.649749	0.461693	0	0.0348224	0.0742569	0.313781	0	0	0.536539	13.2679	0.13074	0.0820837	0.132465	1.5422	0
Hematite DW	19.6484	18.8072	0.490156	9.3895	17.2563	0	1.03777	0.417176	0.430382	0	0.0391356	0	0.612724	0	0	1.05819	0.274019	0	0.126225	0	0.0972899	0.293753
Galena DW	201.295	1.62994	8.64529	1.29135	0	0	10.7189	0.211776	1.31846	0.0652679	0.161027	0.00200953	0.219068	0	0.00240483	8.35342	1.47386	0	0.0323582	0	1.72295	0.09203
Barite DW	113.589	32.6846	0	1.31557	0	0	1.00793	0.206421	9.20621	0	0	0	0.261206	0	0	0.813592	10.6361	0	0.0866581	0	0.135414	0
Calcite DW	498.132	1.49898	3.04834	1.48873	229.02	0.236621	2.71295	0.190594	5.3888	0.0478754	0.0804881	0	3.637	0	0	0.440713	1.27419	0	0.0598625	0	2.6271	0
Stock Pyrite DW	301.082	31.766	60.9146	27.8252	1870.58	101.164	12.2518	0.12819	1.37703	0.497953	0.642761	0.0412057	83.31	0	0	79.345	0.568728	0	0.132558	0.118419	38.6064	0
Sphalerite DW	540.81	45.7086	1.16534	1.75874	0.0468838	0	0.559425	0.21489	3.94926	0.176328	0.0269079	0.0607049	0.131583	0	0.207613	3.85871	0.677989	0.0299843	0.0415655	0	4.41644	0
Chromite DW	78.447	12.6821	20.1829	6.62294	9.54887	3.43013	0.367112	0.479795	0.37639	0.0178952	0	2.44081	1.3279	0	0	0.926703	0.170275	0.100823	0.103844	0	0.211209	0
Oxidised Pyrite DW	451.087	20.8467	85.1179	4.17719	57114.1	189.562	25.2485	1.22346	0.609239	13.7414	21.9133	0.163962	870.266	0	0.274939	32.9187	1.24694	1.02793	10.4432	0.568203	674.248	23.0658
Kalabras Pyrite DW	56.8254	5.71651	12.6185	49.0716	793.341	85.6901	4.98852	0.369224	1.15325	0.122247	0.440309	0.0426	55.6209	0	0.131532	58.632	0.29311	0.0384596	0.142135	0.0430228	3.23479	0
Stibnite DW	902.799	5.87428	2.94292	6.40468	16.0734	0.398994	1.29928	0.337756	0.920327	0	0.0187873	0.00765507	0.174486	0	0	0.112144	1.09777	0	0.0807846	0.0174264	0.649479	0
Molybenite DW	53.9527	35.141	0.941153	20.0278	4.25035	0.123556	2.47512	0.200094	1.64469	0.000900116	0.0180149	0	0.63108	0	0	0.0684811	0.239385	0	0.0595542	0.054374	1.04986	0
Chalcopyrite DW	140.13	14.5695	33.618	1.89384	7.76359	0.353625	8.92501	0.166204	0.26806	0.296414	1.19484	0	134.444	0	0	0.497747	0.264744	0.0128312	0.0296811	0.0311815	86.9568	0
Azurite DW	98.9135	23.9546	68.195	3.63641	5.31819	4.28406	0.676891	0.758525	0.952423	0	0	0.0268297	117.778	0	0	0.673054	0.616779	0	0.129122	0.016388	0.369487	0
Umber DW	1302.26	851.386	215.165	35.6395	0	5.06897	2307.61	10.1677	1.02239	0.0147321	2.2116	0.614568	3.73782	0	1.12835	0.628659	22.3693	0.0129055	0.278922	0.18674	3.97026	0
Cuprite DW	166.132	54.5346	1.61476	1.19329	0	0	0.69105	0.186552	0.371901	0.00170739	0.138167	0	69.1333	0	0	0.387635	0.301099	0.0193351	0.0169002	0.00447469	0.277646	0
Orpiment DW	53.0661	73.1488	2.52108	4.86421	2.89818	0	18.6572	0.564364	0.77726	0	0	0.0204301	2.49135	0	0	0.986169	0.40409	0	0.19689	0.0576836	0.363057	586.59
Mussel Shell Ash 600 DW	34.1732	1645.89	9.5475	11.9726	0.278414	0.140701	0.131444	1.83252	0.00153958	0.0408792	0.0184792	0	0.434058	0.0436165	0	0.435998	0.694741	0	0.149853	0.0012292	0.0400255	0
Mussel Shell Ash 900 DW	46073	1566.45	0	26.2713	0	7.57098	0.478206	6.52417	23.7607	0	0	0.223805	2.34902	0	0	3.74465	192.405	0.823184	0.0661725	0.541665	4.72155	0
Egg Shell Ash 600 DW	811.427	0	114.456	36.0915	0	0.0668609	0.128977	0.543068	0.498734	0	0.0511884	0.0810784	0.895252	0	0	2.92277	0.824956	0.0878385	0	0	0.365603	0
Egg Shell Ash 900 DW	58014.9	457.338	4.15452	131.973	0	7.5817	0.484983	0.135641	12.5279	0	0	0.163385	1.01412	0	0.311596	2.11629	84.3918	0.887084	0.433127	0.531475	5.49602	0
Deer Horn 900 DW	250.633	564.784	865.763	267.884	0.727792	0.18922	0.11386	0.31328	0.433659	0.0284191	0.00250363	0.0102436	2.85945	0.044503	0	0.581488	0.0771083	0.018466	0.205288	0.00130062	0.117497	0
Cypress Ash 600 DW	3082.61	7042.6	2934.35	25134	19.5855	7.18091	6.30937	52.7278	8.24626	0	0	0.299846	1.77365	0	0	4.28328	25.65	0.2301	0.933319	0.17351	1.72932	3.85846
Cypress Ash 900 DW	336325	701.309	2030.39	3158.18	69.7053	90.7028	94.8554	60.9515	278.305	1.87522	2.40933	6.67079	5.59111	0	1.04445	23.9165	234.615	6.63705	3.48238	3.65749	39.5328	0
Date Stone Ash 600 DW	210.358	28.9529	1017.83	8967.62	2.1785	3.11873	1.78723	7.78892	0.0288223	0	0.011487	0	0.774925	0	0	1.34862	0.692726	0.0561049	0.477984	0.0108202	1.76868	0
Date Stone 900 DW	117.668	3698.2	2902.87	248936	9.93382	8.22245	6.59517	101.566	0	0	0.272937	0.85651	135.499	2.62279	1.79128	0.000615994	0.367628	0	0.41532	0	22.1085	15.9138
Ivy Ash 900 DW	9733.28	2755.38	12.1051	48995.3	0	307.408	0.508436	36.014	5.38208	0.623766	0	8.91674	1.21579	1.71161	0	2.67189	14.9715	0	3.0909	0.385906	2.65732	0
Sponge Ash 600 DW	17713.6	6095.81	5440.79	622.064	207.022	43.945	2.38971	107.89	12.1365	0.18551	0	0.821231	10.0585	0	0	17.3803	480.085	0	0.37458	0	8.2697	15.5375
RED WINE VINEGAR EXPERIMENT - 24 hours shake
Note that the concentrations of the red wine vinegar have been substracted from the results, to give ONLY the concentrations given by the minerals and organic materials.
Gypsum RWV	27693.4	328.916	184.726	1917.7	18.1079	7.57531	7.91422	23.516	1.90889	0.000364515	0.0433988	0.185876	2.31659	0	0.256768	1.55863	24.6685	0	0.173578	0.0199197	2.52263	0
Hematite RWV	234.661	130.523	48.4035	981.405	114.779	2.26802	4.8348	19.0736	2.27653	0.0186025	0.0413744	0.275505	235.527	0	0.250563	0	1.87963	0	0.151206	0	1.71693	4.59312
Galena RWV	2258.84	104.671	291.76	1044.26	1271.59	7.10647	129.373	21.3266	1.54411	0.521343	0.227942	0.131143	4.53069	0	0.397303	2898.48	20.0941	0	0.299076	0.736344	10.1005	0
Barite RWV	134.186	115.853	74.716	1191.95	9.00333	0.67719	0	21.0531	12.2349	0	0	0.107903	1.99224	0	0.0669727	20.533	0	0	0.068507	0	0.900699	0.164131
Calcite RWV	244017	0	1158.25	0	136.183	41.8649	10746.6	11.8855	76.4851	0	0.235859	2.36225	0	0	1.57494	7.52614	332.55	2.58861	1.75281	68.372	12.9802	0
Stock Pyrite RWV	325.26	178.296	182.9	1322.61	349.408	40.7652	5.66986	23.6615	0	0.198182	0.795528	0.187566	129.318	0	0.169253	15.7716	1.37477	0	0.662016	0	46.1676	0.490729
Sphalerite RWV	3218.93	154.133	113.727	1463.55	70.504	4.56836	2.70155	24.2213	1.61858	1.3481	0.182613	0.275649	326.634	0	1.21044	1072.82	3.42467	0	0.162912	0	94.8896	0
Chromite RWV	484.37	170.122	164.532	1536	357.388	19.3527	60.0051	24.5391	1.52415	0.0736717	0.290468	5.74466	110.614	0	2.4926	1.72166	3.23292	0	0.273028	0	4.23541	0
Oxidised Pyrite RWV	13.0539	140.302	87.7537	936.023	51760.8	171.145	13.7137	14.5216	1.42158	12.5302	20.147	0.252046	768.095	0	0.267299	12.4699	0.989518	0.364334	9.46982	0.314585	593.048	26.5128
Kalabras Pyrite RWV	127.6	137.446	104.149	940.596	478.154	99.0399	6.90266	22.1193	0.714202	0.0709991	0.627541	0.359398	55.2553	0	0.533052	49.06	1.54993	0	0.287451	0	5.24217	0
Stibnite RWV	735.834	178.614	139.812	1362.54	345.616	14.0413	1.13871	26.2753	3.09443	0.0795163	0.182807	0.860296	0.676689	0	0.408759	22.1009	4.38183	0	0.293625	0	4.93819	0.0706696
Molybenite RWV	505.955	209.221	124.617	1145.61	204.639	4.78909	5.50318	23.3589	1.60225	0.0590081	5.99448	0.4644	5.43408	0	0.803633	13.321	2.92943	0	0.12883	0	4.00435	5.34134
Chalcopyrite RWV	334.232	186.817	162.269	857.893	308.983	90.064	10.3274	25.0294	0.818384	0.310569	1.59467	0.224099	213.758	0	0.200049	20.9945	2.7843	0	0.298998	0	94.6664	0
Azurite RWV	205.567	91.0352	210.63	47.2811	85.8136	80.1905	11.1612	13.5839	3.02197	0	0.360904	0.0202144	63392.1	0	0.329888	106.526	2.50043	0.473478	0.327704	1.49391	146.729	0
Umber RWV	1832.91	1249.98	570.059	767.751	50.5916	84.4047	18465.1	32.3256	5.24339	0.148284	40.321	4.83819	46.1141	0	17.3276	1.80424	0	1.3239	6.65839	16.8608	15.9602	0
Cuprite RWV	0	54.3508	0	592.822	69.1867	8.15095	18.6062	12.0361	1.38015	0	1.65167	0	67733.7	0	0.709779	127.091	0	0.470211	0	0	184.269	0
Orpiment RWV	111.838	239.03	194.742	2597.08	70.9461	15.2065	20.7078	42.431	2.90502	0	0	0.5045	711.318	0	0.797059	2.79402	3.77404	0	0.314041	0	7.74547	395.265
Mussel Shell Ash 600 RWV	389264	4358.54	1017.26	1925.52	7.17506	17.9984	8.58512	44.895	3.71647	0.0374664	0	0.516931	2.84942	0	2.42848	8.3805	890.579	1.07435	0.887831	0.826685	1.84614	0
Mussel Shell Ash 900 RWV	421967	2440.1	454.952	1817.1	35.9405	38.1412	7.16979	41.83	4.06985	0	-0.000695639	0.344041	10.9263	0	1.39016	17.1033	804.742	0.476929	0.672896	1.12495	4.23846	0
Egg Shell Ash 600 RWV	2513.3	820.674	2128.5	14741.6	142.245	49.7368	27.3039	98.6081	5.3508	0	0	1.02507	7.8787	0	1.41137	1.21092	15.9067	0	0.557525	0	36.5994	0
Egg Shell Ash 900 RWV	421940	1249.92	2580.38	1149.34	63.582	47.4274	2.3602	37.0736	39.14	0	0.0375605	0.777148	8.13389	0	0	2.32553	229.035	0.724338	0.729464	1.09599	6.21081	2.65408
Deer Horn 900 RWV	45930.3	7405.96	5252.63	712.796	0	0	2.10434	21.8392	49.9469	0	0.0565494	1.12054	2.84997	0	0.432374	0.316765	37.4894	0	1.4263	0	0	0
Cypress Ash 600 RWV	360208	11924	16766.4	24248.4	769.383	961.758	1229.88	491.645	588.409	0	1.36838	5.03753	149.246	0	14.8907	7.33755	962.845	6.54004	6.76335	2.85562	159.98	0
Cypress Ash 900 RWV	518571	8686.39	32861.5	45484.6	1353.53	1750.79	1827.18	559.861	516.515	0.0996883	3.86047	13.7757	268.064	0	19.6186	40.6065	716.274	20.3583	4.80474	1.50891	110.891	0
Date Stone Ash 600 RWV	462393	2044.07	3120.9	0	88.6214	49.5053	4.50536	63.4584	27.8696	0	0.0532573	0.888865	1.65579	0	1.18039	2.47783	227.607	0	0.962196	0.921837	9.02067	0
Date Stone 900 RWV	34725.1	7184.88	75575.6	316198	763.393	164.929	765.308	569.173	15.3451	0.525935	0	11.9836	352.763	0	39.3864	8.13045	207.743	0	0	0	607.16	0
Ivy Ash 900 RWV	115261	9631.53	15107.8	54645	881.709	3097.74	395.869	646.192	276.956	0	1.17252	23.5741	152.778	0	15.1955	0.606676	456.348	89.6383	21.0496	0	137.884	8.5889
Sponge Ash 600 RWV	192589	19424.3	31605.6	0	6812.38	7125.74	183.3	1542.81	107.041	0	2.89091	32.3282	203.72	0	31.2035	3.27731	2807.45	170.395	38.1947	0	181.628	1.32088
RED WINE EXPERIMENT - 24 hours shake
Note that the concentrations of the red wine have been substracted from the results, to give ONLY the concentrations given by the minerals and organic materials.
Gypsum Wine	7710.38	131.48	299.612	3711.63	86.2556	0	23.8096	17.7925	1.51918	0.256129	0	0	3.66992	0	0.369768	4.70588	7.41653	0	1.49804	0	8.84612	7.5784
Hematite Wine	0	0	98.2642	1760.84	138.608	0	19.866	9.21201	4.22875	0	0	0.0590266	19.371	0	1.33627	5.49697	0.293374	0	1.60678	0	7.18384	0
Galena Wine	722.2	3.91918	128.648	1887.05	251.424	0	47.143	10.2277	1.56559	0.383006	0	0.0815559	2.36211	0	0.611135	1162.01	3.92359	0	1.26465	0	10.9735	0
Barite Wine	190.164	0.5042	397.753	5421.6	91.2674	0	25.2168	25.4066	108.908	0.328963	0	0	5.37624	0	0.376097	27.2981	2.43471	0	2.73713	0	8.85038	0
Calcite Wine	7322.79	0	11.6041	0	124.114	0	684.227	0	15.9609	0.215086	0	0	7.7518	0	0.698778	5.63545	11.8381	0	0.688375	0.76694	5.50715	0
Cyprus Stock Pyrite Wine	82.055	0	300.505	3833.71	290.904	0	22.3857	17.8299	0.442411	0.344038	0	0	50.1042	0	0.0217601	18.4216	0	0	2.22677	0	41.0963	0
Sphalerite Wine	1401.09	0	0	796.451	103.621	0	18.5373	1.44312	2.15487	0.443904	0	0.0825479	9.70545	0	1.75218	515.603	0.128067	0	2.02187	0	43.9152	0
Chromite Wine	252.043	0	178.505	2918.91	273.621	0	23.1426	10.8792	1.6337	0.0855344	0.311303	2.06793	26.0943	0	0.179933	3.54472	0.335919	0	1.82377	0	9.31674	0
Stibnite Wine	430.58	0	131.207	2720.91	271.664	0	20.9527	9.27822	1.88013	0.180079	0	0.223887	1.41973	0	1.49471	29.6122	0.877482	0	1.78907	0	8.11496	0
Oxidised Pyrite Wine	532.201	24.7527	909.898	12485.6	76110	145.421	48.9234	48.5024	2.25085	16.3892	22.0693	0	921.979	0	0	17.0434	2.69567	0	7.22124	0	679.851	19.8976
Kalabras Pyrite Wine	61.9634	0	210.471	3904.8	275.598	10.6478	23.0567	13.8209	0.47504	0.261195	0	0	37.7421	0	0.142512	46.7279	0.193523	0	1.5981	0	9.85696	0
Molybenite Wine	182.684	9.19564	342.801	5940.98	109.926	0	23.3435	20.7236	2.09173	0.294991	0	0	6.54146	0	0.584273	8.99904	1.00475	0	1.78377	0	10.1513	1.08471
Chalcopyrite Wine	251.479	16.1141	331.877	5064.87	238.444	0	27.4091	19.4344	1.76918	0	0	0.24531	231.094	0	1.07845	9.61985	0.911103	0	1.45577	0	61.4317	3.19789
Azurite Wine	277.108	0	281.799	1989.34	97.6061	0	21.8792	5.42893	1.9374	0.151799	0	0	11166.9	0	0.426563	13.26	1.31114	0	0.906031	0	15.1454	0
Umber Wine	1562.37	988.978	985.712	7921.76	438.145	19.9173	20096.2	40.2292	8.43586	0.1931	30.5997	5.76428	22.4248	0	11.2203	2.78867	134.629	3.00133	11.4766	10.0662	17.0265	1.54573
Cuprite Wine	90.1037	0	140.891	3382.84	76.5103	0	30.4066	7.04039	1.50456	0	0	0	12410	0	0.302909	14.6936	0.249772	0	1.06646	0	14.4194	0
Orpiment Wine	144.871	0	403.814	7863.75	165.795	0	397.702	27.1868	3.50305	0.226265	0	0	24.9947	0	1.35922	9.91399	3.09187	0	3.12214	0	21.7837	198.368
Mussel Shell 600 Wine	10540.6	1308.44	12.7075	1694.32	50.9174	0	18.1666	2.38778	1.34834	0.0942503	0	0	4.27033	0	1.18815	4.35127	38.5817	0	0	0	1.8967	0
Mussel Shell 900 Wine	52372	1894.33	1205.55	31902.1	1.06775	0	0.418836	80.5124	0	0.388411	0	0	2.44062	0	6.49269	14.5553	114.155	0	0.114769	0	0.430886	4.43532
Egg Shell 600 Wine	31628	22.0093	958.566	9288.72	192.406	0	54.1963	26.1706	7.06174	0.182574	0	0	12.0528	0	1.6744	14.5947	16.6734	0	2.95614	0	18.3383	0
Egg Shell 900 Wine	58507.5	415.468	2329.53	32604.3	0.614841	0	0	72.0768	0	0	0.38166	0	0	0	3.50493	1.64278	27.2179	0	0	0	0	15.931
Deer Horn 900 Wine	1427.32	6423.14	7779.95	10579.7	53.7355	0	12.8451	38.3392	17.6629	0.0781637	0	0	5.33833	0	2.17193	2.11874	3.84721	0	0	0	8.17689	0
Cypress Ash 600 Wine	102623	6033.39	19078.1	74724	840.785	0	1073.34	265.151	198.059	3.68594	0	0	60.8781	0	5.31596	53.6937	324.696	0	7.37727	0	167.99	0
Cypress Ash 900 Wine	147312	3352.42	25045.6	89990.7	1829.04	0	1563.71	433.64	182.079	2.27843	0	0.578871	1472.58	0	17.1294	108.072	156.675	0	21.1212	0	162.427	46.2398
Date Stone 600 Wine	21242.4	2250.42	59756.7	390504	3188.04	0	998.415	1087.29	52.3834	6.31384	0	0	405.771	0	24.2139	85.9522	111.28	0	37.5272	0	782.046	0.620271
Date Stone 900 Wine	21456.1	1731.08	68036.7	479368	4233.1	0	1363.66	1151.13	73.0999	0	0	7.03633	558.707	0	9.86925	128.499	117.388	0	81.2832	0	939.732	0
Ivy Ash 900 Wine	29430.2	11085.7	19714	175310	946.016	543.446	527.278	633.919	182.618	2.18264	0	5.4873	251.404	0	10.2059	0	215.305	0	32.0018	0	202.692	53.4677
Sponge Ash 600 Wine	172551	6536.26	52644.1	272007	7314.02	3532.43	896.48	1630.58	109.288	8.6018	0	15.7403	282.053	0	22.4766	741.391	1857.16	0	96.472	0	438.217	0
ACCURACY:
Reference material results for all the analytical runs
International reference material: certified known values
LPC is a set of water standards – certified values
Element	Ca	Na	Mg	K	Fe	Al	Mn	B	Ba	Cd	Co	Cr	Cu	Li	Ni	Pb	Sr	Ti	V	Y	Zn	As
unit	mg l-1	mg l-1	mg l-1	mg l-1	mg l-1	mg l-1	mg l-1	mg l-1	mg l-1	mg l-1	mg l-1	mg l-1	mg l-1	mg l-1	mg l-1	mg l-1	mg l-1	mg l-1	mg l-1	mg l-1	mg l-1	mg l-1
LPC-1	200.4					199.2			200.2	199.9	199.8	200.2
LPC-2		199.7	199.2	1005	200.3		199.6	198.8					201	198.3	198.9
LPC-3																201	200		199.2		200.8	199.2
Reference materials analysed in the run with the samples
LPC-1	200.404					199.178		198.758	200.244	199.922	199.762	200.197										199.228
LPC-2		199.678	199.198	1005.02	200.339		199.648						200.993	198.269	198.897
LPC-3																201.011	200.017		199.182		200.819
In-house reference material; known values:
Element	Ca	Na	Mg	K	Fe	Al	Mn	B	Ba	Cd	Co	Cr	Cu	Li	Ni	Pb	Sr	Ti	V	Y	Zn	As
unit	mg l-1	mg l-1	mg l-1	mg l-1	mg l-1	mg l-1	mg l-1	mg l-1	mg l-1	mg l-1	mg l-1	mg l-1	mg l-1	mg l-1	mg l-1	mg l-1	mg l-1	mg l-1	mg l-1	mg l-1	mg l-1	mg l-1
AsCdPb										1						2						2
LOW	25	25	5	5	1	1	1	1	1	1	1	1	1	1	1	1	1	1	1	1	1
Reference material analysed in the run with the samples
AsCdPb										0.997335						2.01203						1.99098
AsCdPb										1.00828						1.99958						1.98114
LOW	25.0358	24.9642	4.99618	4.96577	1.00852	1.01126	1.01772	1.02017	0.989951	1.01223	0.999246	1.00813	0.996714	0.974205	0.992208	0.986125	0.998991	1.00535	1.02048	1.00024	0.988951
LOW	25.0591	25.1634	4.98042	5.00932	1.00155	1.01198	1.00679	0.99834	0.998594	0.994835	1.007	1.00044	0.998642	1.0009	1.00225	1.00348	0.990708	1.00363	0.996364	0.99569	1.00579
DATA QUALITY:
(the concentrations for the three samples prepared or analysed three times have been averaged in the main spreadsheet above)
Analytical precisions on the different runs
Deer Horn 900 DW	254.227	563.002	864.03	269.209	0.732716	0.203032	0.118598	0.336887	0.433271	0.0298617	0.00751089	0.0217767	2.97558	0.0587856	0	0.588656	0.0833284	0	0.202982	0	0.126618	0
Deer Horn 900 DW	250.964	563.377	863.761	266.644	0.699306	0.168807	0.112575	0.31305	0.431871	0.0283998	0	0	2.81728	0.057569	0	0.632083	0.0742615	0	0.214515	0	0.107724	0
Deer Horn 900 DW	246.709	567.972	869.497	267.798	0.751354	0.195819	0.110405	0.289902	0.435836	0.0269958	0	0.00895419	2.7855	0.0547235	0	0.573725	0.0737351	0.0553979	0.198368	0.00390187	0.118148	0
Deer Horn 900 DW average	250.633	564.784	865.763	267.884	0.727792	0.18922	0.11386	0.31328	0.433659	0.0284191	0.00250363	0.0102436	2.85945	0.057026	0	0.598154	0.0771083	0.018466	0.205288	0.00130062	0.117497	0
SD	3.76971	2.7674	3.23703	1.28462	0.0263709	0.0180416	0.00424478	0.0234934	0.00201048	0.00143304	0.00433641	0.0109454	0.101814	0.00208474	0	0.0303166	0.00539318	0.031984	0.00831658	0.00225275	0.00946359	0
RSD%	1.50408	0.489993	0.373894	0.479543	3.62341	9.53475	3.72809	7.49918	0.463609	5.04253	N/A	N/A	3.56061	N/A	N/A	5.06836	6.99429	N/A	4.05117	N/A	8.05436	N/A
Mussel Shell 900 Wine	52353.6	1895.59	1196.97	31907.4	1.0904	0	0.422443	80.7929	0	0.414348	0	0	2.40581	0	6.41842	14.6656	114.405	0	0.115308	0	0.391307	4.46455
Mussel Shell 900 Wine	52387	1893.8	1207.97	31895.1	1.06735	0	0.388747	79.9862	0	0.38691	0	0	2.5323	0	6.4572	14.6229	113.775	0	0.118995	0	0.45457	4.50731
Mussel Shell 900 Wine	52375.3	1893.6	1211.7	31913.9	1.0455	0	0.445317	80.7581	0	0.363976	0	0	2.38374	0	6.60246	14.3775	114.286	0	0.11034	0	0.446782	4.3341
Mussel Shell 900 Wine average	52372	1894.33	1205.55	31905.4	1.06775	0	0.418836	80.5124	0	0.388411	0	0	2.44062	0	6.49269	14.5553	114.155	0	0.114881	0	0.430886	4.43532
SD	16.9611	1.09127	7.6573	9.54361	0.0224531	0	0.0284568	0.456037	0	0.0252195	0	0	0.0801635	0	0.09702	0.155472	0.334479	0	0.00434305	0	0.0344974	0.090231
RSD%	0.0323859	0.0576072	0.635173	0.0299122	2.10285	N/A	6.79426	0.566418	N/A	6.49298	N/A	N/A	3.28456	N/A	1.4943	1.06814	0.293004	N/A	N/A	N/A	8.00614	2.03437
Procedural precisions spread on the runs
Cypress Ash 900 RWV	517901	8700.86	32819.3	45493	1389.68	1758.12	1807.24	554.987	532.395	0.108521	3.75106	13.636	264.119	0	19.3151	41.0274	720.885	21.1301	4.83955	1.56594	110.985	0
Cypress Ash 900 RWV	519288	8664.38	32968.1	45478.8	1318.62	1748.77	1830.54	557.568	514.304	0.0920648	3.91439	13.7146	277.228	0	20.6391	39.4475	724.097	19.6369	4.59351	1.59351	109.473	0
Cypress Ash 900 RWV 2	518524	8693.93	32797	45481.9	1352.3	1745.47	1843.76	567.03	502.845	0.10086	3.91597	13.9765	262.845	0	18.9015	41.3447	703.839	20.3078	4.98114	1.36729	112.214	0
Cypress Ash 900 RWV average	518571	8686.39	32861.5	45484.6	1353.53	1750.79	1827.18	559.861	516.515	0.100482	3.86047	13.7757	268.064	0	19.6186	40.6065	716.274	20.3583	4.80474	1.50891	110.891	0
SD	695.096	19.3723	93.0194	7.46395	35.5465	6.56235	18.4909	6.34053	14.8989	0.00823471	0.0947541	0.178302	7.96158	0	0.907677	1.01623	10.8877	0.747889	0.196146	0.12342	1.3727	0
RSD%	0.134041	0.223019	0.283065	0.0164099	2.62621	0.374823	1.01199	1.13252	2.8845	N/A	2.45447	1.29432	2.97003	N/A	4.62662	2.50263	1.52005	3.67364	4.08235	8.1794	1.23789	N/A
